# Supplementary material for: Suppression of overactivated immunity in the early stage is the key to improve the prognosis in severe burns
Source: Front Immunol. 2024 Sep 6;15:1455899. doi: 10.3389/fimmu.2024.1455899 (PMC11412824; doi:10.3389/fimmu.2024.1455899)
Supplement: Supplementary file 6 [file DataSheet1.zip]

Archive with 17 entries (15 files):
- original data/
- original data/ELISA.pzfx
- original data/ELISA.xlsx
- original data/Hub gene expression in severe burn patients and normals.pzfx
- original data/pathological score.pzfx
- original data/pathological score.xlsx
- original data/S100A8 expression in mouse.pzfx
- original data/Survival Curve.pzfx
- original data/WB analyse.pzfx
- original data/wb-image/
- original data/wb-image/GAPDH.tif
- original data/wb-image/IKBA.tif
- original data/wb-image/p-ikba.tif
- original data/wb-image/P-IKK.tif
- original data/wb-image/p-p65.tif
- original data/wb-image/P65.tif
- original data/wb-image/wb grey.xlsx
