# Supplementary material for: Suppression of overactivated immunity in the early stage is the key to improve the prognosis in severe burns
Source: Front Immunol. 2024 Sep 6;15:1455899. doi: 10.3389/fimmu.2024.1455899 (PMC11412824; doi:10.3389/fimmu.2024.1455899)
Supplement: Supplementary file 6 [file DataSheet1.zip › original data/ELISA.xlsx]

## Sheet: elisa IL-1b
稀释倍数	4
	24h			48h			72h
1	2	3	4	5	6	7	8	9	10	11	12			Concentration (pg/ml)	O.D.
标准0001	NC1	NC1	NC1	NC2	NC2	NC2	NC3	NC3	NC3					0	0.0311
标准0002	NFR1	NFR1	NFR1	NFR2	NFR2	NFR2	NFR3	NFR3	NFR3					12.5	0.0656
标准0003	NFRM1	NFRM1	NFRM1	NFRM2	NFRM2	NFRM2	NFRM3	NFRM3	NFRM3					25	0.123
标准0004	FR1	FR1	FR1	FR2	FR2	FR2	FR3	FR3	FR3					50	0.2117
标准0005	FRM1	FRM1	FRM1	FRM2	FRM2	FRM2	FRM3	FRM3	FRM3					100	0.3366
标准0006														200	0.6092
标准0007														400	1.0306
标准0008														800	1.8988
标准品	标本分布
1	2	3	4	5	6	7	8	9	10	11	12
0.0311	0.0575	0.0641	0.0687	0.0573	0.0629	0.0672	0.0594	0.0639	0.07
0.0656	0.4499	0.4486	0.451	0.5453	0.5476	0.5576	0.5656	0.5737	0.5774
0.123	0.3248	0.3276	0.3353	0.4603	0.4675	0.4712	0.4904	0.4932	0.5018
0.2117	0.3221	0.3285	0.3317	0.3743	0.3807	0.3866	0.4256	0.4275	0.4343
0.3366	0.2026	0.2061	0.2135	0.2161	0.2214	0.2273	0.2116	0.2148	0.2204
0.6092
1.0306
1.8988
标准品	标本吸光值
														四参数Logistic曲线拟合
1	2	3	4	5	6	7	8	9	10	11	12
0	5.43738	6.8847	7.92627	5.39447	6.61724	7.58386	5.84794	6.84	8.2251					==================================================================
12.5	130.253	129.768	130.664	166.679	167.577	171.489	174.63	177.821	179.282					方程: y = (A - D) / [1 + (x/C)^B] + D
25	85.1792	86.1496	88.8278	134.145	136.851	138.245	145.521	146.587	149.872					------------------------------------------------------------------
50	84.2454	86.4619	87.5739	102.608	104.902	107.025	121.241	121.941	124.454					A = 118.95115
100	44.9634	46.0491	48.3591	49.1754	50.8467	52.7185	47.7641	48.7669	50.5306					B = -0.82802
200														C = 117623.15942
400														D = 0.02691
800														r^2 = 0.98561
标准品(pg/mL)	标本浓度（pg/ml）													==================================================================
	21.7495	27.5388	31.7051	21.5779	26.469	30.3354	23.3918	27.36	32.9004
	521.012	519.072	522.654	666.717	670.307	685.954	698.519	711.282	717.126					==================================================================
	340.717	344.598	355.311	536.579	547.403	552.98	582.083	586.349	599.487					X Y-反应值 Y-平均值 CV(%) Y-计算值 Y-残差
	336.982	345.847	350.295	410.431	419.607	428.099	484.963	487.765	497.816					------------------------------------------------------------------
	179.854	184.196	193.436	196.702	203.387	210.874	191.056	195.068	202.122					0.0000 0.0311 0.0269 -0.0042
														12.5000 0.0656 0.0878 0.0222
														25.0000 0.1230 0.1350 0.0120
														50.0000 0.2117 0.2187 0.0070
														100.0000 0.3366 0.3670 0.0304
														200.0000 0.6092 0.6293 0.0201
														400.0000 1.0306 1.0921 0.0615
														800.0000 1.8988 1.9049 0.0061
														==================================================================
														数据个数 8
														残差平方和 0.00586

## Sheet: elisa IL-6
稀释倍数	20
	24h			48h			72h
1	2	3	4	5	6	7	8	9	10	11	12				Concentration (pg/ml)	O.D.
标准0001	NC1	NC1	NC1	NC2	NC2	NC2	NC3	NC3	NC3						0	0.0325
标准0002	NFR1	NFR1	NFR1	NFR2	NFR2	NFR2	NFR3	NFR3	NFR3						15.6	0.0852
标准0003	NFRM1	NFRM1	NFRM1	NFRM2	NFRM2	NFRM2	NFRM3	NFRM3	NFRM3						31.2	0.1421
标准0004	FR1	FR1	FR1	FR2	FR2	FR2	FR3	FR3	FR3						62.5	0.2367
标准0005	FRM1	FRM1	FRM1	FRM2	FRM2	FRM2	FRM3	FRM3	FRM3						125	0.453
标准0006															250	0.7155
标准0007															500	1.2709
标准0008															1000	1.9811
标准品	标本分布
1	2	3	4	5	6	7	8	9	10	11	12
0.0325	0.0502	0.0559	0.0598	0.0527	0.0579	0.0621	0.0513	0.0564	0.0617
0.0852	0.3798	0.3846	0.3905	0.4053	0.4111	0.4164	0.4276	0.433	0.4381
0.1421	0.3513	0.3559	0.3604	0.3831	0.3886	0.3928	0.3948	0.4007	0.4061
0.2367	0.3553	0.3598	0.366	0.3939	0.3982	0.4041	0.4054	0.4096	0.4142
0.453	0.1815	0.1858	0.192	0.1889	0.1936	0.1981	0.1976	0.2013	0.2061
0.7155
1.2709
1.9811
标准品	标本吸光值
														四参数Logistic曲线拟合
1	2	3	4	5	6	7	8	9	10	11	12			==================================================================
0	4.77353	6.30146	7.35935	5.4408	6.84281	7.98743	5.06654	6.43656	7.87798					方程: y = (A - D) / [1 + (x/C)^B] + D
15.6	108.776	110.462	112.539	117.781	119.847	121.74	125.759	127.706	129.549					------------------------------------------------------------------
31.2	98.8628	100.452	102.011	109.935	111.87	113.351	114.058	116.147	118.065					A = 5.33906
62.5	100.245	101.803	103.956	113.74	115.261	117.354	117.816	119.312	120.953					B = -0.95273
125	43.1527	44.4892	46.4235	45.4553	46.924	48.3348	48.1779	49.3408	50.8539					C = 1765.84397
250														D = 0.03129
500														r^2 = 0.99945
1000														==================================================================
标准品(pg/mL)	标本浓度（pg/ml）
	95.4706	126.029	147.187	108.816	136.856	159.749	101.331	128.731	157.56
	2175.53	2209.24	2250.79	2355.62	2396.93	2434.8	2515.18	2554.11	2590.99					==================================================================
	1977.26	2009.04	2040.22	2198.69	2237.39	2267.02	2281.16	2322.94	2361.31					X Y-反应值 Y-平均值 CV(%) Y-计算值 Y-残差
	2004.89	2036.06	2079.13	2274.79	2305.22	2347.09	2356.33	2386.23	2419.07					------------------------------------------------------------------
	863.055	889.784	928.469	909.105	938.48	966.697	963.557	986.816	1017.08					0.0000 0.0325 0.0313 -0.0012
														15.6000 0.0852 0.0893 0.0041
														31.2000 0.1421 0.1424 0.0003
														62.5000 0.2367 0.2425 0.0058
														125.0000 0.4530 0.4255 -0.0275
														250.0000 0.7155 0.7447 0.0292
														500.0000 1.2709 1.2579 -0.0130
														1000.0000 1.9811 1.9834 0.0023
														==================================================================
														数据个数 8
														残差平方和 0.00184

## Sheet: elisa TNFa
稀释倍数	4
	24h			48h			72h
1	2	3	4	5	6	7	8	9	10	11	12				Concentration (pg/ml)	O.D.
标准0001	NC1	NC1	NC1	NC2	NC2	NC2	NC3	NC3	NC3						0	0.0513
标准0002	NFR1	NFR1	NFR1	NFR2	NFR2	NFR2	NFR3	NFR3	NFR3						15.6	0.0912
标准0003	NFRM1	NFRM1	NFRM1	NFRM2	NFRM2	NFRM2	NFRM3	NFRM3	NFRM3						31.2	0.1564
标准0004	FR1	FR1	FR1	FR2	FR2	FR2	FR3	FR3	FR3						62.5	0.2821
标准0005	FRM1	FRM1	FRM1	FRM2	FRM2	FRM2	FRM3	FRM3	FRM3						125	0.442
标准0006															250	0.7237
标准0007															500	1.2849
标准0008															1000	1.962
标准品	标本分布
1	2	3	4	5	6	7	8	9	10	11	12
0.0513	0.0616	0.0661	0.0708	0.0622	0.0671	0.0727	0.0614	0.0658	0.0705
0.0912	0.7013	0.706	0.7116	0.708	0.7143	0.7184	0.7166	0.721	0.7263
0.1564	0.5549	0.5606	0.565	0.7027	0.7086	0.7138	0.7087	0.7141	0.7182
0.2821	0.5395	0.5436	0.5505	0.6576	0.6636	0.668	0.699	0.7047	0.7088
0.442	0.1898	0.1943	0.2	0.2334	0.2379	0.2442	0.2363	0.2405	0.2471
0.7237
1.2849
1.962															四参数Logistic曲线拟合
标准品	标本吸光值
															==================================================================
															方程: y = (A - D) / [1 + (x/C)^B] + D
1	2	3	4	5	6	7	8	9	10	11	12				------------------------------------------------------------------
0	2.88898	4.1551	5.4899	3.05701	4.43813	6.03254	2.83303	4.0703	5.40437						A = 4.80883
12.5	226.961	228.909	231.236	229.739	232.361	234.072	233.32	235.159	237.379						B = -0.97660
25	168.637	170.825	172.518	227.541	229.989	232.153	230.03	232.278	233.988						C = 1498.29571
50	162.758	164.319	166.953	209.079	211.509	213.297	226.009	228.37	230.072						D = 0.05100
100	41.3957	42.8132	44.6143	55.291	56.7453	58.7877	56.2278	57.5873	59.7303						r^2 = 0.99925
200															==================================================================
400
800
标准品(pg/mL)	标本浓度（pg/ml）
															==================================================================
															X Y-反应值 Y-平均值 CV(%) Y-计算值 Y-残差
	11.5559	16.6204	21.9596	12.2281	17.7525	24.1302	11.3321	16.2812	21.6175						------------------------------------------------------------------
	907.844	915.636	924.945	918.957	929.444	936.287	933.281	940.634	949.514						0.0000 0.0513 0.0510 -0.0003
	674.548	683.3	690.074	910.163	919.955	928.61	920.121	929.11	935.953						15.6000 0.0912 0.1055 0.0143
	651.034	657.276	667.811	836.314	846.038	853.188	904.038	913.479	920.287						31.2000 0.1564 0.1571 0.0007
	165.583	171.253	178.457	221.164	226.981	235.151	224.911	230.349	238.921						62.5000 0.2821 0.2556 -0.0265
															125.0000 0.4420 0.4375 -0.0045
															250.0000 0.7237 0.7562 0.0325
															500.0000 1.2849 1.2645 -0.0204
															1000.0000 1.9620 1.9662 0.0042
															==================================================================
															数据个数 8
															残差平方和 0.00241

## Sheet: elisa MCP-1
稀释倍数	20
	24h			48h			72h
1	2	3	4	5	6	7	8	9	10	11	12				Concentration (pg/ml)	O.D.
标准0001	NC1	NC1	NC1	NC2	NC2	NC2	NC3	NC3	NC3						0	0.0143
标准0002	NFR1	NFR1	NFR1	NFR2	NFR2	NFR2	NFR3	NFR3	NFR3						15.6	0.0621
标准0003	NFRM1	NFRM1	NFRM1	NFRM2	NFRM2	NFRM2	NFRM3	NFRM3	NFRM3						31.2	0.0942
标准0004	FR1	FR1	FR1	FR2	FR2	FR2	FR3	FR3	FR3						62.5	0.1877
标准0005	FRM1	FRM1	FRM1	FRM2	FRM2	FRM2	FRM3	FRM3	FRM3						125	0.4145
标准0006															250	0.7258
标准0007															500	1.4612
标准0008															1000	1.902
标准品	标本分布
1	2	3	4	5	6	7	8	9	10	11	12
0.0143	0.0504	0.0549	0.0598	0.0518	0.0571	0.0615	0.0482	0.0541	0.0586
0.0621	0.6373	0.6416	0.6469	0.6579	0.6634	0.6685	0.6652	0.6718	0.6748
0.0942	0.4827	0.4865	0.493	0.6182	0.6235	0.6277	0.6437	0.6476	0.6539
0.1877	0.4372	0.4413	0.4469	0.5956	0.5997	0.6052	0.6319	0.6361	0.6422
0.4145	0.3601	0.3646	0.3702	0.3959	0.4002	0.4056	0.4064	0.4089	0.4156
0.7258
1.4612
1.902
标准品	标本吸光值
															四参数Logistic曲线拟合
1	2	3	4	5	6	7	8	9	10	11	12				==================================================================
0	7.68389	11.6838	15.3122	9.03127	13.379	16.4639	5.23993	11.0334	14.4704						方程: y = (A - D) / [1 + (x/C)^B] + D
12.5	200.606	201.862	203.412	206.64	208.258	209.762	208.789	210.737	211.624						------------------------------------------------------------------
25	156.37	157.444	159.282	195.05	196.588	197.809	202.476	203.617	205.465						A = 2.36682
50	143.514	144.672	146.255	188.518	189.7	191.288	199.032	200.256	202.037						B = -1.55906
100	121.596	122.886	124.488	131.812	133.034	134.566	134.793	135.502	137.401						C = 399.09957
200															D = 0.04550
400															r^2 = 0.99662
800															==================================================================
标准品(pg/mL)	标本浓度（pg/ml）
	153.678	233.675	306.244	180.625	267.581	329.278	104.799	220.669	289.407						==================================================================
	4012.12	4037.24	4068.25	4132.79	4165.16	4195.24	4175.77	4214.74	4232.48						X Y-反应值 Y-平均值 CV(%) Y-计算值 Y-残差
	3127.39	3148.87	3185.63	3901	3931.77	3956.18	4049.52	4072.35	4109.29						------------------------------------------------------------------
	2870.27	2893.45	2925.1	3770.37	3794	3825.75	3980.63	4005.12	4040.74						0.0000 0.0143 0.0455 0.0312
	2431.92	2457.72	2489.76	2636.25	2660.68	2691.33	2695.87	2710.05	2748.03						15.6000 0.0621 0.0602 -0.0019
															31.2000 0.0942 0.0883 -0.0059
															62.5000 0.1877 0.1677 -0.0200
															125.0000 0.4145 0.3720 -0.0425
															250.0000 0.7258 0.8008 0.0750
															500.0000 1.4612 1.4080 -0.0532
															1000.0000 1.9020 1.9193 0.0173
															==================================================================
															数据个数 8
															残差平方和 0.01197
