# Supplementary material for: Suppression of overactivated immunity in the early stage is the key to improve the prognosis in severe burns
Source: Front Immunol. 2024 Sep 6;15:1455899. doi: 10.3389/fimmu.2024.1455899 (PMC11412824; doi:10.3389/fimmu.2024.1455899)
Supplement: Supplementary file 6 [file DataSheet1.zip › original data/pathological score.xlsx]

## Sheet: 脾
	1	2	3	4	5	平均值
NC	0	0	0	0	0	0
FRM	1	0	0	1	1	0.6
FR	1	2	1	2	2	1.6
NFRM	2	2	1	2	2	1.8
NFR	3	3	3	3	3	3

## Sheet: 肺
		1	2	3	4	5	平均分			总分·	1	2	3	4	5	平均分
水肿	NC	0	0	0	0	0	0			NC	1	1	1	1	2	1.2
	FRM	1	1	1	1	1	1			FRM	4	5	6	5	4	4.8
	FR	2	3	2	3	2	2.4			FR	9	8	8	8	7	8
	NFRM	3	2	3	3	2	2.6			NFRM	12	9	10	7	9	9.4
	NFR	4	3	4	3	4	3.6			NFR	13	13	11	11	12	12
炎症	NC	0	1	0	0	1	0.4
	FRM	1	2	2	1	2	1.6
	FR	3	2	3	2	2	2.4
	NFRM	4	3	3	2	3	3
	NFR	4	4	3	4	4	3.8
充血	NC	0	0	0	0	0	0
	FRM	1	1	2	2	1	1.4
	FR	3	2	2	3	2	2.4
	NFRM	3	3	3	2	3	2.8
	NFR	4	4	3	3	4	3.6
纤维化	NC	1	0	1	1	1	0.8
	FRM	1	1	1	1	0	0.8
	FR	1	1	1	0	1	0.8
	NFRM	2	1	1	0	1	1
	NFR	1	2	1	1	0	1

## Sheet: 肝
		1	2	3	4	5	平均分					1	2	3	4	5	平均分
坏死	NC	0	0	0	0	0	0				NC	0	0	0	0	0	0
	FRM	0	1	1	0	0	0.4				FRM	1	2	2	1	0	1.2
	FR	1	1	0	1	1	0.8				FR	2	2	1	1	2	1.6
	NFRM	1	1	1	0	1	0.8				NFRM	1	2	2	0	2	1.4
	NFR	1	1	1	1	1	1				NFR	2	2	2	2	2	2
纤维化	NC	0	0	0	0	0	0
	FRM	0	0	0	0	0	0
	FR	0	0	0	0	0	0
	NFRM	0	0	0	0	0	0
	NFR	0	0	0	0	0	0
炎症	NC	0	0	0	0	0	0
	FRM	1	1	1	1	0	0.8
	FR	1	1	1	0	1	0.8
	NFRM	0	1	1	0	1	0.6
	NFR	1	1	1	1	1	1
胆管损伤	NC	0	0	0	0	0	0
	FRM	0	0	0	0	0	0
	FR	0	0	0	0	0	0
	NFRM	0	0	0	0	0	0
	NFR	0	0	0	0	0	0

## Sheet: 肾
		1	2	3	4	5	平均值
肾	NC	0	0	0	0	0	0
	FRM	4	2	2	4	2	2.8
	FR	4	4	6	6	4	4.8
	NFRM	4	6	4	6	4	4.8
	NFR	6	6	4	4	6	5.2
