# Supplementary material for: Suppression of overactivated immunity in the early stage is the key to improve the prognosis in severe burns
Source: Front Immunol. 2024 Sep 6;15:1455899. doi: 10.3389/fimmu.2024.1455899 (PMC11412824; doi:10.3389/fimmu.2024.1455899)
Supplement: Supplementary file 6 [file DataSheet1.zip › original data/wb-image/wb grey.xlsx]

## Sheet: Sheet1
	1						2						3
	NC	NFR	NFRM	FR	FRM		NC	NFR	NFRM	FR	FRM		NC	NFR	NFRM	FR	FRM
gapdh	25298.4	27474.1	29678.7	29554.9	25025.1		25795.8	27665.7	30281.4	30998.3	27890		24256.4	26145.7	28795.6	29354.3	26402
p-IKK	6045.25	29918.4	21477.7	21201.9	9908.54		5779.49	29739.8	20793.7	20006.2	10436		4366.54	28002.9	19346.1	18386.2	8960.02
p-IKBα	9480.73	31067.2	27143.6	24322.7	14191.5		9480.73	31067.2	27143.6	24322.7	14191.5		8447.49	29525	25420.6	24157.8	16610.9
IKBα	35455.5	11492.9	20949.1	21337.6	23519.9		35321.1	10837.4	20990.9	21065.2	24678.5		31692.3	8064.88	17678.9	17880.4	21916
p-p65	11405	31910.1	27346.7	21148.7	17107.6		12487.4	31838.2	27054.4	21367.4	19500		9530.2	28564.6	24028.2	18202.9	16430.6
p65	25806.1	24887.6	25662.1	27216.7	28681.5		25806.1	24887.6	25662.1	27216.7	28681.5		24114	22625.3	23504.8	25922.9	29200.3
gapdh	1	1.086	1.17314	1.16825	0.989199		1.01966	1.09357	1.19697	1.22531	1.10244		0.958814	1.03349	1.13824	1.16032	1.04362
Normalization
	NC	NFR	NFRM	FR	FRM		NC	NFR	NFRM	FR	FRM		NC	NFR	NFRM	FR	FRM
p-IKK	6045.25	27549.2	18307.8	18148.4	10016.7		5668.04	27195.1	17371.9	16327.5	9466.29		4554.11	27095.3	16996.6	15845.8	8585.5
p-IKBα	9480.73	28607	23137.4	20819.7	14346.4		9297.92	28408.8	22676.9	19850.2	12872.8		8810.36	28568.1	22333.3	20819.9	15916.5
IKBα	35455.5	10582.8	17857.2	18264.5	23776.7		34640	9910.04	17536.7	17191.8	22385.3		33053.7	7803.51	15531.8	15409.9	20999.9
p-p65	11405	29383.2	23310.6	18102.9	17294.4		12246.6	29113.8	22602.4	17438.4	17688		9939.57	27638.9	21110	15687.8	15743.8
p65	25806.1	22916.7	21874.7	23297	28994.7		25308.5	22758	21439.2	22212.1	26016.4		25149.8	21892.1	20650.1	22341.1	27979.8
ratio
p-IKK	1	4.55716	3.02846	3.00209	1.65696		1	4.79796	3.06489	2.88062	1.67012		1	5.94965	3.73214	3.47944	1.88522
p-IKBα	1	10.1091	4.84555	4.26293	2.2565		1	10.68	4.81757	4.30168	2.14241		1	13.7347	5.39458	5.06881	2.84353
p-p65	1	2.90118	2.41124	1.75823	1.34963		1	2.64373	2.17869	1.62243	1.40503		1	3.19448	2.58661	1.77674	1.42375
IKBα	1	0.298481	0.503652	0.51514	0.670606		1	0.286086	0.506255	0.496298	0.646227		1	0.236086	0.469896	0.466207	0.635326
